# Supplementary material for: Evaluation of Cat Exposure to Bisphenol A (BPA) Using Hair Sample Analysis
Source: Animals (Basel). 2026 Feb 12;16(4):567. doi: 10.3390/ani16040567 (PMC12937472; doi:10.3390/ani16040567)
Supplement: Supplementary file 1 [file animals-16-00567-s001.zip]

Archive with 1 entries (1 files):
- animals-4119683-supplementary.pdf
